# Supplementary material for: Development of a Pre-Modification Strategy to Overcome Restriction–Modification Barriers and Enhance Genetic Engineering in Lactococcus lactis for Nisin Biosynthesis
Source: Int J Mol Sci. 2025 Feb 28;26(5):2200. doi: 10.3390/ijms26052200 (PMC11900431; doi:10.3390/ijms26052200)
Supplement: Supplementary file 1 [file ijms-26-02200-s001.zip]

Archive with 1 entries (1 files):
- ijms-3504514-supplementary.pdf
